# Supplementary material for: Xerotolerance: A New Property in Exiguobacterium Genus
Source: Microorganisms. 2021 Nov 28;9(12):2455. doi: 10.3390/microorganisms9122455 (PMC8706201; doi:10.3390/microorganisms9122455)
Supplement: Supplementary file 1 [file microorganisms-09-02455-s001.zip]

Archive with 6 entries (6 files):
- Supplementary figures.pdf
- Table S1.pdf
- Table S2.pdf
- Table S3.pdf
- Table S4.pdf
- Table S5.pdf
